# Supplementary material for: Targeted Delivery of Personalized Cancer Vaccines Based on Antibody–Antigen Complexes
Source: Vaccines (Basel). 2025 Mar 19;13(3):324. doi: 10.3390/vaccines13030324 (PMC11946472; doi:10.3390/vaccines13030324)
Supplement: Supplementary file 1 [file vaccines-13-00324-s001.zip]

Archive with 1 entries (1 files):
- vaccines-3378280-supplementary.pdf
